# Supplementary material for: Lab Scale Extracted Conditions of Polyphenols from Thinned Peach Fruit Have Antioxidant, Hypoglycemic, and Hypolipidemic Properties
Source: Foods. 2021 Dec 31;11(1):99. doi: 10.3390/foods11010099 (PMC8750482; doi:10.3390/foods11010099)
Supplement: Supplementary file 1 [file foods-11-00099-s001.zip]

Archive with 1 entries (1 files):
- foods-1510204-supplementary.pdf
